# Supplementary material for: ﻿Two new species of the planthopper genus Usana Distant, 1906 (Hemiptera, Fulgoromorpha, Achilidae) from China
Source: Zookeys. 2023 Nov 23;1184:361–75. doi: 10.3897/zookeys.1184.103943 (PMC10690788; doi:10.3897/zookeys.1184.103943)
Supplement: XML Treatment for Usana [file zookeys.1184.103943-treatment1.xml]

<!DOCTYPE tp:taxon-treatment
  PUBLIC "-//TaxonX//DTD Taxonomic Treatment Publishing DTD v0 20100105//EN" "tax-treatment-NSO.dtd">
<tp:taxon-treatment xmlns:tp="http://www.plazi.org/taxpub"><tp:treatment-meta><kwd-group><label>Taxon classification</label><kwd>
                <named-content content-type="kingdom">Animalia</named-content>
              </kwd><kwd>
                <named-content content-type="order">Hemiptera</named-content>
              </kwd><kwd>
                <named-content content-type="family">Achilidae</named-content>
              </kwd></kwd-group><mixed-citation publication-type="journal"><person-group><name><surname>Huang</surname><given-names>Xiu-Dong</given-names></name><name><surname>Yang</surname><given-names>Lin</given-names></name><name><surname>Chen</surname><given-names>Xiang-Sheng</given-names></name><name><surname>Long</surname><given-names>Jian-Kun</given-names></name></person-group><article-title>﻿Two new species of the planthopper genus <italic><tp:taxon-name><tp:taxon-name-part taxon-name-part-type="genus" reg="Usana">Usana</tp:taxon-name-part></tp:taxon-name></italic> Distant, 1906 (<tp:taxon-name><tp:taxon-name-part taxon-name-part-type="order">Hemiptera</tp:taxon-name-part></tp:taxon-name>, <tp:taxon-name><tp:taxon-name-part taxon-name-part-type="infraorder">Fulgoromorpha</tp:taxon-name-part></tp:taxon-name>, <tp:taxon-name><tp:taxon-name-part taxon-name-part-type="family">Achilidae</tp:taxon-name-part></tp:taxon-name>) from China</article-title><source>Zookeys</source><day>23</day><month>11</month><year>2023</year><volume>1184</volume><fpage>361</fpage><lpage>375</lpage><pub-id pub-id-type="doi">10.3897/zookeys.1184.103943</pub-id></mixed-citation></tp:treatment-meta><tp:nomenclature><label>﻿</label><tp:taxon-name>
              <object-id xmlns:xlink="http://www.w3.org/1999/xlink" content-type="arpha" xlink:type="simple">9FD0136E-EADD-55FD-BA5F-C6C34C7D6087</object-id>
              <tp:taxon-name-part taxon-name-part-type="genus" reg="Usana">Usana</tp:taxon-name-part>
            </tp:taxon-name><tp:taxon-authority>Distant, 1906</tp:taxon-authority><tp:nomenclature-citation-list><tp:nomenclature-citation><tp:taxon-name>
                  <tp:taxon-name-part taxon-name-part-type="genus" reg="Usana">Usana</tp:taxon-name-part>
                </tp:taxon-name><comment>Distant, 1906: 293; <xref ref-type="bibr" rid="B8">Fennah 1950</xref>: 132; <xref ref-type="bibr" rid="B9">Fennah 1978</xref>: 249; <xref ref-type="bibr" rid="B5">Chen et al. 1989</xref>: 23.</comment></tp:nomenclature-citation></tp:nomenclature-citation-list></tp:nomenclature><tp:treatment-sec sec-type="type species" id="SECID0ETOAC"><title>Type species.</title><p><italic><tp:taxon-name><tp:taxon-name-part taxon-name-part-type="genus" reg="Usana">Usana</tp:taxon-name-part><tp:taxon-name-part taxon-name-part-type="species" reg="lineolalis">lineolalis</tp:taxon-name-part></tp:taxon-name></italic> Distant, 1906, by original designation.</p></tp:treatment-sec><tp:treatment-sec sec-type="diagnosis" id="SECID0EEPAC"><title>Diagnosis.</title><p><bold><italic>Head</italic>.</bold> Width of head at eyes 0.8–0.9 times wider than pronotum. Vertex not declivous, broader at base than long in middle line, median carina distinct, anterior margin carinate, triangular areolets at lateroapical angles of head distinct, posterior margin broadly concave. Frons longer at mid-line than at widest part, basal margin truncate, median carina distinct, lateral margins carinate. Rostrum almost or just reaching post-trochanter, with subapical segment shorter than apex.</p><p><bold><italic>Thorax</italic>.</bold> Pronotum lateral lobe not inclined anteroventrally, with a small longitudinal carina between eye and tegula. Mesonotum length at midline longer than vertex and pronotum combined. Fore-wing longer than widest part by ~2.7–3.3: 1; vein ScP+R with fork distally or as level of CuA fork; vein MP with fork clearly after CuA fork, with 3 terminals. Hind wing with MP with 3 terminals (MP<sub>1</sub>, MP<sub>2</sub> and MP<sub>3+4</sub>), vein CuA with 2 terminals. Post-tibiae with a lateral spine between basal 1/3 to near basal 1/2, spinal formula 7–7 (6)–7 (6).</p><p><bold><italic>Male terminalia</italic>.</bold> Length of anal segment in dorsal view at least equal to its width; apical margin of anal segment distinctly excavated at midline; pygofer in lateral view with dorsal margin distinctly shorter than ventral margin, medioventral process entire or with apex divided into 2 branches. Genital style with 3 processes arising from its dorsal margin, inner surface near anterior margin with a long, outwardly directed process. Phallobase sheathed, generally asymmetrical, with apical 1/2 divided into a dorsal, 2 lateral, and a ventral lobe: dorsal lobe relatively short, lateral lobes valviform, and ventral lobe with apical margin incised at midline and with subapical surface in middle giving rise to a long process, directed basad. Each phallic appendage generally not exceeding apical margin of phallobase, with a protrusion between basal 1/4 to 1/3.</p></tp:treatment-sec><tp:treatment-sec sec-type="distribution" id="SECID0EEAAE"><title>Distribution.</title><p>Palaearctic, Oriental, and Sino-Japanese realms.</p></tp:treatment-sec><ref-list><ref id="B8"><mixed-citation xmlns:xlink="http://www.w3.org/1999/xlink" xlink:type="simple"><person-group><name name-style="western"><surname>Fennah</surname><given-names>RG</given-names></name></person-group> (<year>1950</year>) <article-title>A generic revision of the <tp:taxon-name><tp:taxon-name-part taxon-name-part-type="family">Achilidae</tp:taxon-name-part></tp:taxon-name> (Homopter, <tp:taxon-name><tp:taxon-name-part taxon-name-part-type="superfamily">Fulgoroidea</tp:taxon-name-part></tp:taxon-name>). Bulletin of the British Museum (Natural History).</article-title><source>Entomology</source><volume>1</volume>: <fpage>1</fpage>–<lpage>170</lpage>. <ext-link xlink:href="10.5962/bhl.part.27228" ext-link-type="doi" xlink:type="simple">https://doi.org/10.5962/bhl.part.27228</ext-link></mixed-citation></ref><ref id="B9"><mixed-citation xmlns:xlink="http://www.w3.org/1999/xlink" xlink:type="simple"><person-group><name name-style="western"><surname>Fennah</surname><given-names>RG</given-names></name></person-group> (<year>1978</year>) <article-title><tp:taxon-name><tp:taxon-name-part taxon-name-part-type="superfamily">Fulgoroidea</tp:taxon-name-part></tp:taxon-name> (<tp:taxon-name><tp:taxon-name-part taxon-name-part-type="suborder">Homoptera</tp:taxon-name-part></tp:taxon-name>) from Viet-nam.</article-title><source>Annales Zoologici</source><volume>34</volume>(<issue>9</issue>): <fpage>249</fpage>–<lpage>251</lpage>.</mixed-citation></ref><ref id="B5"><mixed-citation xmlns:xlink="http://www.w3.org/1999/xlink" xlink:type="simple"><person-group><name name-style="western"><surname>Chen</surname><given-names>CL</given-names></name><name name-style="western"><surname>Yang</surname><given-names>CT</given-names></name><name name-style="western"><surname>Wilson</surname><given-names>MR</given-names></name></person-group> (<year>1989</year>) <article-title><tp:taxon-name><tp:taxon-name-part taxon-name-part-type="family">Achilidae</tp:taxon-name-part></tp:taxon-name> of Taiwan (<tp:taxon-name><tp:taxon-name-part taxon-name-part-type="suborder">Homoptera</tp:taxon-name-part></tp:taxon-name>: <tp:taxon-name><tp:taxon-name-part taxon-name-part-type="superfamily">Fulgoroidea</tp:taxon-name-part></tp:taxon-name>).</article-title><source>Taiwan Museum Special Publication Series</source><volume>8</volume>: <fpage>23</fpage>–<lpage>26</lpage>.</mixed-citation></ref></ref-list></tp:taxon-treatment>
