# Supplementary material for: ﻿Two new species of the planthopper genus Usana Distant, 1906 (Hemiptera, Fulgoromorpha, Achilidae) from China
Source: Zookeys. 2023 Nov 23;1184:361–75. doi: 10.3897/zookeys.1184.103943 (PMC10690788; doi:10.3897/zookeys.1184.103943)
Supplement: XML Treatment for Usana tongmaiensis [file zookeys.1184.103943-treatment2.xml]

<!DOCTYPE tp:taxon-treatment
  PUBLIC "-//TaxonX//DTD Taxonomic Treatment Publishing DTD v0 20100105//EN" "tax-treatment-NSO.dtd">
<tp:taxon-treatment xmlns:tp="http://www.plazi.org/taxpub"><tp:treatment-meta><kwd-group><label>Taxon classification</label><kwd>
                <named-content content-type="kingdom">Animalia</named-content>
              </kwd><kwd>
                <named-content content-type="order">Hemiptera</named-content>
              </kwd><kwd>
                <named-content content-type="family">Achilidae</named-content>
              </kwd></kwd-group><mixed-citation publication-type="journal"><person-group><name><surname>Huang</surname><given-names>Xiu-Dong</given-names></name><name><surname>Yang</surname><given-names>Lin</given-names></name><name><surname>Chen</surname><given-names>Xiang-Sheng</given-names></name><name><surname>Long</surname><given-names>Jian-Kun</given-names></name></person-group><article-title>﻿Two new species of the planthopper genus <italic><tp:taxon-name><tp:taxon-name-part taxon-name-part-type="genus" reg="Usana">Usana</tp:taxon-name-part></tp:taxon-name></italic> Distant, 1906 (<tp:taxon-name><tp:taxon-name-part taxon-name-part-type="order">Hemiptera</tp:taxon-name-part></tp:taxon-name>, <tp:taxon-name><tp:taxon-name-part taxon-name-part-type="infraorder">Fulgoromorpha</tp:taxon-name-part></tp:taxon-name>, <tp:taxon-name><tp:taxon-name-part taxon-name-part-type="family">Achilidae</tp:taxon-name-part></tp:taxon-name>) from China</article-title><source>Zookeys</source><day>23</day><month>11</month><year>2023</year><volume>1184</volume><fpage>361</fpage><lpage>375</lpage><pub-id pub-id-type="doi">10.3897/zookeys.1184.103943</pub-id></mixed-citation></tp:treatment-meta><tp:nomenclature><label>﻿</label><tp:taxon-name>
              <object-id xmlns:xlink="http://www.w3.org/1999/xlink" content-type="arpha" xlink:type="simple">DC439ADC-E2CE-588B-8B1E-26378F50E31A</object-id>
              <tp:taxon-name-part taxon-name-part-type="genus" reg="Usana">Usana</tp:taxon-name-part>
              <tp:taxon-name-part taxon-name-part-type="species" reg="tongmaiensis">tongmaiensis</tp:taxon-name-part>
              <object-id xmlns:xlink="http://www.w3.org/1999/xlink" content-type="zoobank" xlink:type="simple">https://zoobank.org/32EEF396-2D6E-46FD-A1E7-100CC07616B9</object-id>
            </tp:taxon-name><tp:taxon-authority>Long &amp; Huang</tp:taxon-authority><tp:taxon-status xmlns:xlink="http://www.w3.org/1999/xlink" xlink:type="simple">sp. nov.</tp:taxon-status><xref ref-type="fig" rid="F1">Figs 1</xref><xref ref-type="fig" rid="F1">, 2</xref><xref ref-type="fig" rid="F2">, 5–8</xref><xref ref-type="fig" rid="F3">, 9–14</xref><xref ref-type="fig" rid="F4">, 21–23</xref><xref ref-type="fig" rid="F4">, 28</xref><xref ref-type="fig" rid="F4">, 29</xref></tp:nomenclature><tp:treatment-sec sec-type="type material" id="SECID0E2ZAE"><title>Type materials.</title><p><bold><italic>Holotype</italic></bold>: ♂, China: Xizang, Bomi, Tongmai (<named-content xmlns:xlink="http://www.w3.org/1999/xlink" content-type="dwc:verbatimCoordinates" xlink:type="simple"><named-content content-type="geo-json" specific-use="{&#34;type&#34;:&#34;Point&#34;,&#34;coordinates&#34;:[95.066667,30.100000]}" id="NCID0EJ1AE" xlink:type="simple">30°6'N, 95°4'E</named-content></named-content>), 20 August 2020, light trap, Y.-J. Sui leg.; <abbrev xmlns:xlink="http://www.w3.org/1999/xlink" xlink:title="Institute of Entomology, Guizhou University" id="ABBRID0EO1AE" xlink:type="simple">IEGU</abbrev>. <bold><italic>Paratypes</italic></bold>: 3 ♂; Tongmai; <named-content xmlns:xlink="http://www.w3.org/1999/xlink" content-type="dwc:verbatimCoordinates" xlink:type="simple"><named-content content-type="geo-json" specific-use="{&#34;type&#34;:&#34;Point&#34;,&#34;coordinates&#34;:[95.066667,30.100000]}" id="NCID0EY1AE" xlink:type="simple">30°6'N, 95°4'E</named-content></named-content>; light trap, 20 August 2020, Y.-J. Sui leg.; 2 ♂; Tongmai; <named-content xmlns:xlink="http://www.w3.org/1999/xlink" content-type="dwc:verbatimCoordinates" xlink:type="simple"><named-content content-type="geo-json" specific-use="{&#34;type&#34;:&#34;Point&#34;,&#34;coordinates&#34;:[95.066667,30.100000]}" id="NCID0EA2AE" xlink:type="simple">30°6'N, 95°4'E</named-content></named-content>; light trap, 12 August 2017, B. Yan leg.; <abbrev xmlns:xlink="http://www.w3.org/1999/xlink" xlink:title="Institute of Entomology, Guizhou University" id="ABBRID0EF2AE" xlink:type="simple">IEGU</abbrev>.</p></tp:treatment-sec><tp:treatment-sec sec-type="diagnosis" id="SECID0EJ2AE"><title>Diagnosis.</title><p>This species is similar to <italic><tp:taxon-name><tp:taxon-name-part taxon-name-part-type="genus" reg="Usana">U.</tp:taxon-name-part><tp:taxon-name-part taxon-name-part-type="species" reg="fissura">fissura</tp:taxon-name-part></tp:taxon-name></italic> in appearance, but differs from that species in the following: frons with 1 dark-brown, straight band at the proximal base and end; end part of postclypeus dark brown (with a brown marking at each side of median carina in <italic><tp:taxon-name><tp:taxon-name-part taxon-name-part-type="genus" reg="Usana">U.</tp:taxon-name-part><tp:taxon-name-part taxon-name-part-type="species" reg="fissura">fissura</tp:taxon-name-part></tp:taxon-name></italic>); length of anal segment in dorsal view (Fig. <xref ref-type="fig" rid="F3">13</xref>) ~1.7 times as long as width (length to maximum width ratio of 1.0 in <italic><tp:taxon-name><tp:taxon-name-part taxon-name-part-type="genus" reg="Usana">U.</tp:taxon-name-part><tp:taxon-name-part taxon-name-part-type="species" reg="fissura">fissura</tp:taxon-name-part></tp:taxon-name></italic>); anal segment in lateral view (Fig. <xref ref-type="fig" rid="F3">14</xref>) with nearly right-angle bend from base to end (not bent in <italic><tp:taxon-name><tp:taxon-name-part taxon-name-part-type="genus" reg="Usana">U.</tp:taxon-name-part><tp:taxon-name-part taxon-name-part-type="species" reg="fissura">fissura</tp:taxon-name-part></tp:taxon-name></italic>); lateral lobe relatively simple (right lateral lobe with a large and a small subapical processes in <italic><tp:taxon-name><tp:taxon-name-part taxon-name-part-type="genus" reg="Usana">U.</tp:taxon-name-part><tp:taxon-name-part taxon-name-part-type="species" reg="fissura">fissura</tp:taxon-name-part></tp:taxon-name></italic>).</p></tp:treatment-sec><tp:treatment-sec sec-type="description" id="SECID0EO4AE"><title>Description.</title><p><abbrev xmlns:xlink="http://www.w3.org/1999/xlink" xlink:title="length of specimen from apex of vertex to fore wing apex (in dorsal view)" id="ABBRID0EU4AE" xlink:type="simple">Body length</abbrev> (from apex of vertex to fore-wing apex): male 5.6–6.2 mm (<italic>n</italic> = 5); fore-wing length: male 4.8–5.2 mm (<italic>n</italic> = 5).</p><p><bold><italic>Colouration</italic>.</bold> Generally yellowish white to dark brown (Figs <xref ref-type="fig" rid="F1">1</xref>, <xref ref-type="fig" rid="F1">2</xref>). Vertex yellowish white with 2 longitudinal, dark-brown stripes along midline (Figs <xref ref-type="fig" rid="F1">1</xref>, <xref ref-type="fig" rid="F3">9</xref>). Face yellowish white; frons with 1 dark-brown, straight band at proximal base and end; end part of postclypeus dark brown (Fig. <xref ref-type="fig" rid="F3">10</xref>). Genae yellowish white, with a brown band in front of compound eyes; eyes reddish brown, ocellus yellowish white; Antenna yellowish brown, with 1 dark-brown, oblique stripe below it (Fig. <xref ref-type="fig" rid="F3">11</xref>). Rostrum yellowish brown, with end brown. Pronotum yellowish brown with 2 dark-brown, longitudinal stripes between lateral carinae, lateral lobe brown behind eyes, and ventral lobe with a longitudinal brown stripe (Figs <xref ref-type="fig" rid="F1">1</xref>, <xref ref-type="fig" rid="F1">2</xref>, <xref ref-type="fig" rid="F3">9</xref>). Mesonotum brown, with middle and lateral ridges yellowish brown (Figs <xref ref-type="fig" rid="F1">1</xref>, <xref ref-type="fig" rid="F3">9</xref>). Tegulae with inner half yellowish white, external half yellowish brown (Fig. <xref ref-type="fig" rid="F3">9</xref>). Tegmen yellowish white to dark brown (Figs <xref ref-type="fig" rid="F1">1</xref>, <xref ref-type="fig" rid="F1">2</xref>, <xref ref-type="fig" rid="F2">5</xref>). Costal area yellowish brown. Postcostal cell yellowish white to brown, with brown near base and on end areas, medial area with 3 irregular, dark-brown spots. Radial area yellowish brown to dark brown; C1a yellowish brown; C1’ and C1b dark brown. Radial cell yellowish brown to dark brown; C2 and C2’ dark brown. Medial area yellowish brown to dark brown; C3 with irregular, deep-brown markings; C3a and C3’ dark brown. Median cell yellowish brown to dark brown; C4 with irregular, deep-brown markings; C4’ dark brown. Areola postica yellowish brown to dark brown; C5’ dark brown. Cubital cell brown to deep brown, with 2 yellowish-white markings at near the middle. Basal cell end half deep brown. Area between CuP and Pcu with base half yellowish white and half brown. Area between Pcu and wing margin brown, with base yellowish white. Hind wing pale brown; veins brown. Legs and abdomen yellowish brown (Fig. <xref ref-type="fig" rid="F1">2</xref>).</p><fig id="F1" position="float" orientation="portrait"><object-id xmlns:xlink="http://www.w3.org/1999/xlink" content-type="doi" xlink:type="simple">10.3897/zookeys.1184.103943.figures1-4</object-id><object-id xmlns:xlink="http://www.w3.org/1999/xlink" content-type="arpha" xlink:type="simple">5D0FD1A6-E8F2-5F5D-A328-64A8AE180ED4</object-id><label>Figures 1–4.</label><caption><p>Adult male habitus (dorsal and lateral views) of <italic><tp:taxon-name><tp:taxon-name-part taxon-name-part-type="genus" reg="Usana">Usana</tp:taxon-name-part></tp:taxon-name></italic> new species <bold>1, 2</bold><italic><tp:taxon-name><tp:taxon-name-part taxon-name-part-type="genus" reg="Usana">U.</tp:taxon-name-part><tp:taxon-name-part taxon-name-part-type="species" reg="tongmaiensis">tongmaiensis</tp:taxon-name-part></tp:taxon-name></italic> sp. nov. <bold>3, 4</bold><italic><tp:taxon-name><tp:taxon-name-part taxon-name-part-type="genus" reg="Usana">U.</tp:taxon-name-part><tp:taxon-name-part taxon-name-part-type="species" reg="rotalarius">rotalarius</tp:taxon-name-part></tp:taxon-name></italic> sp. nov. Scale bars: 1 mm.</p></caption><graphic xmlns:xlink="http://www.w3.org/1999/xlink" xlink:href="zookeys-1184-361_article-103943__-g001.jpg" position="float" orientation="portrait" xlink:type="simple" id="oo_941517.jpg"><uri content-type="original_file" xlink:type="simple">https://binary.pensoft.net/fig/941517</uri></graphic></fig><fig id="F2" position="float" orientation="portrait"><object-id xmlns:xlink="http://www.w3.org/1999/xlink" content-type="doi" xlink:type="simple">10.3897/zookeys.1184.103943.figures5-8</object-id><object-id xmlns:xlink="http://www.w3.org/1999/xlink" content-type="arpha" xlink:type="simple">D1232FEA-2659-5BE2-81DA-56FF8D3765A3</object-id><label>Figures 5–8.</label><caption><p><italic><tp:taxon-name><tp:taxon-name-part taxon-name-part-type="genus" reg="Usana">Usana</tp:taxon-name-part><tp:taxon-name-part taxon-name-part-type="species" reg="tongmaiensis">tongmaiensis</tp:taxon-name-part></tp:taxon-name></italic> sp. nov., male <bold>5, 6</bold> fore-wing <bold>7</bold> hind wing <bold>8</bold> post tibiae. Scale bars: 1 mm (<bold>5–7</bold>); 0.5 mm (<bold>8</bold>).</p></caption><graphic xmlns:xlink="http://www.w3.org/1999/xlink" xlink:href="zookeys-1184-361_article-103943__-g002.jpg" position="float" orientation="portrait" xlink:type="simple" id="oo_941518.jpg"><uri content-type="original_file" xlink:type="simple">https://binary.pensoft.net/fig/941518</uri></graphic></fig><fig id="F3" position="float" orientation="portrait"><object-id xmlns:xlink="http://www.w3.org/1999/xlink" content-type="doi" xlink:type="simple">10.3897/zookeys.1184.103943.figures9-20</object-id><object-id xmlns:xlink="http://www.w3.org/1999/xlink" content-type="arpha" xlink:type="simple">50ADF3EE-463E-59D5-B350-2713755C6CB1</object-id><label>Figures 9–20.</label><caption><p>Head, thorax and pygofer of <italic><tp:taxon-name><tp:taxon-name-part taxon-name-part-type="genus" reg="Usana">Usana</tp:taxon-name-part></tp:taxon-name></italic> new species <bold>9–14</bold><italic><tp:taxon-name><tp:taxon-name-part taxon-name-part-type="genus" reg="Usana">U.</tp:taxon-name-part><tp:taxon-name-part taxon-name-part-type="species" reg="tongmaiensis">tongmaiensis</tp:taxon-name-part></tp:taxon-name></italic> sp. nov., male <bold>15–20</bold><italic><tp:taxon-name><tp:taxon-name-part taxon-name-part-type="genus" reg="Usana">U.</tp:taxon-name-part><tp:taxon-name-part taxon-name-part-type="species" reg="rotalarius">rotalarius</tp:taxon-name-part></tp:taxon-name></italic> sp. nov., male <bold>9, 15</bold> head and thorax, dorsal view <bold>10, 16</bold> face <bold>11, 17</bold> head, lateral view <bold>12, 18</bold> pygofer and genital style, ventral view <bold>13, 19</bold> anal segment, dorsal view <bold>14, 20</bold> male genitalia, lateral view. Scale bars: 1 mm (<bold>9–11, 15–17</bold>); 0.5 mm (<bold>12–14, 18–20</bold>).</p></caption><graphic xmlns:xlink="http://www.w3.org/1999/xlink" xlink:href="zookeys-1184-361_article-103943__-g003.jpg" position="float" orientation="portrait" xlink:type="simple" id="oo_941519.jpg"><uri content-type="original_file" xlink:type="simple">https://binary.pensoft.net/fig/941519</uri></graphic></fig><p><bold><italic>Head and thorax</italic>.</bold> Vertex not concave, slightly declivous; triangular areolets at lateroapical angles of head distinct; anterior margins carinate; arcus convex forward; lateral margins carinate, relatively straight, and diverging basad; posterior margin broadly concave (Figs <xref ref-type="fig" rid="F1">1</xref>, <xref ref-type="fig" rid="F3">9</xref>). Frons slightly convex in lateral view; upper margin (apex) truncate; median carina evident; lateral margin carinate, sinuately diverging to level of antennae, thence gradually incurved to suture (Fig. <xref ref-type="fig" rid="F3">10</xref>). Clypeus with distinct median and lateral carinae (Fig. <xref ref-type="fig" rid="F3">10</xref>). Rostrum just reaching trochanter of hind legs (Fig. <xref ref-type="fig" rid="F1">2</xref>). Antenna nearly cylindrical, not sunken as a depression (Figs <xref ref-type="fig" rid="F1">2</xref>, <xref ref-type="fig" rid="F3">10</xref>, <xref ref-type="fig" rid="F3">11</xref>). Ocelli separated from eyes (Fig. <xref ref-type="fig" rid="F3">11</xref>). Pronotum with 3 distinct carinae; anterior margin of disk broadly convex; posterior margin obtusely angled, concave at middle; median carina distinct; lateral carinae straight, slightly diverging rearward, attaining hind margin; lateral lobe with a small longitudinal carina between eye and tegula (Figs <xref ref-type="fig" rid="F1">1</xref>, <xref ref-type="fig" rid="F3">9</xref>). Mesonotum wider, with 3 obvious, nearly parallel carinae (Figs <xref ref-type="fig" rid="F1">1</xref>, <xref ref-type="fig" rid="F3">9</xref>).</p><p>Tegmen with costal margin slightly convex; apical margin roundly convex; distinctly concave on postclaval margin (Figs <xref ref-type="fig" rid="F2">5</xref>, <xref ref-type="fig" rid="F2">6</xref>). Stem ScP+R+MP short after basal cell before MP fork; stem ScP+R forked at ~1/3 of tegmen length, slightly before CuA fork; vein ScP+RA with fork clearly before RP fork, with 2 terminals; branch RP with 2 terminals; vein MP with fork plainly after CuA fork, with 3 terminals; branch CuA with 2 terminals (Figs <xref ref-type="fig" rid="F2">5</xref>, <xref ref-type="fig" rid="F2">6</xref>). Hind wing with simple ScP+RA, branch RP vein with 1 terminal, MP with 3 terminals (MP<sub>1</sub>, MP<sub>2</sub> and MP<sub>3+4</sub>), vein CuA with 2 terminals, vein A2 without blind branches (Fig. <xref ref-type="fig" rid="F2">7</xref>).</p><p><bold><italic>Legs</italic>.</bold> Post-tibiae with a lateral spine at basal 1/4. Metatibia with 6 or 7 apical teeth; rightmost apical teeth obviously larger, arrangement slightly slanting; basimetatarsomere with row of 7 apical teeth, their arrangement slightly slanting; midmetarsomere with 5 or 6 apical teeth, their arrangement slightly slanting, each tooth with platellae except for marginal ones, internal spines; metatibio-tarsal formula 7(6)–7–6 (5) (Fig. <xref ref-type="fig" rid="F2">8</xref>).</p><p><bold><italic>Head</italic>.</bold> Vertex: <abbrev xmlns:xlink="http://www.w3.org/1999/xlink" xlink:title="width of vertex at posterior margin / length of vertex at midline" id="ABBRID0E2HAG" xlink:type="simple">A/B</abbrev> = 2.3. Frons: <abbrev xmlns:xlink="http://www.w3.org/1999/xlink" xlink:title="length of frons at midline / maximum width of frons" id="ABBRID0E6HAG" xlink:type="simple">C/D</abbrev> = 1.2; <abbrev xmlns:xlink="http://www.w3.org/1999/xlink" xlink:title="maximum width of frons / width of frons at apex" id="ABBRID0EDIAG" xlink:type="simple">D/E</abbrev> = 1.5; <abbrev xmlns:xlink="http://www.w3.org/1999/xlink" xlink:title="length of postclypeus at midline / length of frons at midline" id="ABBRID0EHIAG" xlink:type="simple">F/C</abbrev> = 0.5. Rostrum: <abbrev xmlns:xlink="http://www.w3.org/1999/xlink" xlink:title="length of apical / length of subapical" id="ABBRID0ELIAG" xlink:type="simple">G/H</abbrev> = 1.5.</p><p><bold><italic>Thorax</italic>.</bold> Pronotum: <abbrev xmlns:xlink="http://www.w3.org/1999/xlink" xlink:title="length of pronotum at midline / length of vertex at midline" id="ABBRID0EWIAG" xlink:type="simple">I/B</abbrev> = 0.7. Mesonotum: <abbrev xmlns:xlink="http://www.w3.org/1999/xlink" xlink:title="length of mesonotum at midline / length of pronotum at midline" id="ABBRID0E1IAG" xlink:type="simple">J/I</abbrev> = 9.1; <abbrev xmlns:xlink="http://www.w3.org/1999/xlink" xlink:title="length of mesonotum at midline / cumulative length of vertex and pronotum at midline" id="ABBRID0E5IAG" xlink:type="simple">J/B+I</abbrev> = 3.8. Fore-wing: <abbrev xmlns:xlink="http://www.w3.org/1999/xlink" xlink:title="length of fore wing from the base to the apical margin in median portion / width of fore wing at the widest part" id="ABBRID0ECJAG" xlink:type="simple">K/L</abbrev> = 3.1. Hind wing: <abbrev xmlns:xlink="http://www.w3.org/1999/xlink" xlink:title="length of hind wing from the base to the apical margin in median portion / width of hind wing at the widest part" id="ABBRID0EGJAG" xlink:type="simple">M/N</abbrev> = 1.9.</p><p><bold><italic>Male terminalia</italic>.</bold> Anal segment in dorsal view (Fig. <xref ref-type="fig" rid="F3">13</xref>) with maximum width near middle, hence narrowing basad and apically; apical margin roundly concave at middle, length of anal segment ~1.7 times as long as width; anal style not exceeding apical margin of anal segment. Anal segment in lateral view (Fig. <xref ref-type="fig" rid="F3">14</xref>) with nearly right-angle bend from base to end. Pygofer in lateral view (Fig. <xref ref-type="fig" rid="F3">14</xref>) with dorsal margin distinctly shorter than ventral margin, anterior margin deep concave at 1/3 its length; posterior margin near middle obviously serrated, convex. Medioventral process of pygofer in ventral view (Fig. <xref ref-type="fig" rid="F3">12</xref>) entire, apically narrowed, with apical margin angularly incised. Genital style slightly narrowing apically, with apex roundly convex; dorsal margin gives rise to 2 large, sharp processes and 1 short, blunt process; inner surface near anterior margin with a slender, outwardly directed, finger-like process (Figs <xref ref-type="fig" rid="F3">12</xref>, <xref ref-type="fig" rid="F4">28</xref>, <xref ref-type="fig" rid="F4">29</xref>). Aedeagus structure relatively simple, nearly symmetrical, nested (Figs <xref ref-type="fig" rid="F4">21</xref>, <xref ref-type="fig" rid="F4">22</xref>). Lateral periandrial lobe of phallobase obviously longer than dorsal and ventral periandrial lobe (Figs <xref ref-type="fig" rid="F4">21</xref>, <xref ref-type="fig" rid="F4">22</xref>). Dorsal periandrial lobe unpaired, in dorsal view finger-like (Fig. <xref ref-type="fig" rid="F4">21</xref>); left and right lateral periandrial lobes nearly symmetrical, with apical margins roundly convex. Ventral periandrial lobe in ventral view (Fig. <xref ref-type="fig" rid="F4">22</xref>) along inner margin of each lateral side from subapical to middle with a longitudinal group of teeth, subapical surface in middle gives rise to a long process, directed basad, with its apical margin roundly convex. Inner penis rods elongate, lanceolate, curved, apically pointed, basally broadly fused together (Fig. <xref ref-type="fig" rid="F4">23</xref>).</p><fig id="F4" position="float" orientation="portrait"><object-id xmlns:xlink="http://www.w3.org/1999/xlink" content-type="doi" xlink:type="simple">10.3897/zookeys.1184.103943.figures21-31</object-id><object-id xmlns:xlink="http://www.w3.org/1999/xlink" content-type="arpha" xlink:type="simple">C3BDF600-1B4C-521A-BCC7-11ED937717B4</object-id><label>Figures 21–31.</label><caption><p>Genital, genital style and post tibiae of <italic><tp:taxon-name><tp:taxon-name-part taxon-name-part-type="genus" reg="Usana">Usana</tp:taxon-name-part></tp:taxon-name></italic> new species <bold>21–23, 28, 29</bold><italic><tp:taxon-name><tp:taxon-name-part taxon-name-part-type="genus" reg="Usana">U.</tp:taxon-name-part><tp:taxon-name-part taxon-name-part-type="species" reg="tongmaiensis">tongmaiensis</tp:taxon-name-part></tp:taxon-name></italic> sp. nov. <bold>24–27, 30, 31</bold><italic><tp:taxon-name><tp:taxon-name-part taxon-name-part-type="genus" reg="Usana">U.</tp:taxon-name-part><tp:taxon-name-part taxon-name-part-type="species" reg="rotalarius">rotalarius</tp:taxon-name-part></tp:taxon-name></italic> sp. nov. <bold>28, 30</bold> left genital style, inner surface view <bold>29, 31</bold> left genital style, ventral view <bold>21, 26</bold> aedeagus, dorsal view <bold>22, 27</bold> aedeagus, ventral view <bold>23, 24</bold> inner penis rods in dorsal view <bold>25</bold> post tibiae. Scale bars: 0.5 mm.</p></caption><graphic xmlns:xlink="http://www.w3.org/1999/xlink" xlink:href="zookeys-1184-361_article-103943__-g004.jpg" position="float" orientation="portrait" xlink:type="simple" id="oo_941520.jpg"><uri content-type="original_file" xlink:type="simple">https://binary.pensoft.net/fig/941520</uri></graphic></fig></tp:treatment-sec><tp:treatment-sec sec-type="etymology" id="SECID0EDNAG"><title>Etymology.</title><p>The species name refers to the type locality, Tongmai, Xizang, China.</p></tp:treatment-sec><tp:treatment-sec sec-type="host" id="SECID0EINAG"><title>Host plant.</title><p>Unknown.</p></tp:treatment-sec><tp:treatment-sec sec-type="distribution" id="SECID0ENNAG"><title>Distribution.</title><p>China (Xizang).</p></tp:treatment-sec></tp:taxon-treatment>
