# Supplementary material for: ﻿Two new species of the planthopper genus Usana Distant, 1906 (Hemiptera, Fulgoromorpha, Achilidae) from China
Source: Zookeys. 2023 Nov 23;1184:361–75. doi: 10.3897/zookeys.1184.103943 (PMC10690788; doi:10.3897/zookeys.1184.103943)
Supplement: XML Treatment for Usana rotalarius [file zookeys.1184.103943-treatment3.xml]

<!DOCTYPE tp:taxon-treatment
  PUBLIC "-//TaxonX//DTD Taxonomic Treatment Publishing DTD v0 20100105//EN" "tax-treatment-NSO.dtd">
<tp:taxon-treatment xmlns:tp="http://www.plazi.org/taxpub"><tp:treatment-meta><kwd-group><label>Taxon classification</label><kwd>
                <named-content content-type="kingdom">Animalia</named-content>
              </kwd><kwd>
                <named-content content-type="order">Hemiptera</named-content>
              </kwd><kwd>
                <named-content content-type="family">Achilidae</named-content>
              </kwd></kwd-group><mixed-citation publication-type="journal"><person-group><name><surname>Huang</surname><given-names>Xiu-Dong</given-names></name><name><surname>Yang</surname><given-names>Lin</given-names></name><name><surname>Chen</surname><given-names>Xiang-Sheng</given-names></name><name><surname>Long</surname><given-names>Jian-Kun</given-names></name></person-group><article-title>﻿Two new species of the planthopper genus <italic><tp:taxon-name><tp:taxon-name-part taxon-name-part-type="genus" reg="Usana">Usana</tp:taxon-name-part></tp:taxon-name></italic> Distant, 1906 (<tp:taxon-name><tp:taxon-name-part taxon-name-part-type="order">Hemiptera</tp:taxon-name-part></tp:taxon-name>, <tp:taxon-name><tp:taxon-name-part taxon-name-part-type="infraorder">Fulgoromorpha</tp:taxon-name-part></tp:taxon-name>, <tp:taxon-name><tp:taxon-name-part taxon-name-part-type="family">Achilidae</tp:taxon-name-part></tp:taxon-name>) from China</article-title><source>Zookeys</source><day>23</day><month>11</month><year>2023</year><volume>1184</volume><fpage>361</fpage><lpage>375</lpage><pub-id pub-id-type="doi">10.3897/zookeys.1184.103943</pub-id></mixed-citation></tp:treatment-meta><tp:nomenclature><label>﻿</label><tp:taxon-name>
              <object-id xmlns:xlink="http://www.w3.org/1999/xlink" content-type="arpha" xlink:type="simple">DE46A3F6-C4B0-5D2D-9DA8-C0FEF59691E3</object-id>
              <tp:taxon-name-part taxon-name-part-type="genus" reg="Usana">Usana</tp:taxon-name-part>
              <tp:taxon-name-part taxon-name-part-type="species" reg="rotalarius">rotalarius</tp:taxon-name-part>
              <object-id xmlns:xlink="http://www.w3.org/1999/xlink" content-type="zoobank" xlink:type="simple">https://zoobank.org/B8B2E0D6-A1EE-4F5C-887F-FA18FE3CB67A</object-id>
            </tp:taxon-name><tp:taxon-authority>Long &amp; Huang</tp:taxon-authority><tp:taxon-status xmlns:xlink="http://www.w3.org/1999/xlink" xlink:type="simple">sp. nov.</tp:taxon-status><xref ref-type="fig" rid="F1">Figs 3</xref><xref ref-type="fig" rid="F1">, 4</xref><xref ref-type="fig" rid="F3">, 15–20</xref><xref ref-type="fig" rid="F4">, 24–27</xref><xref ref-type="fig" rid="F4">, 30–31</xref><xref ref-type="fig" rid="F5">, 32–34</xref></tp:nomenclature><tp:treatment-sec sec-type="type material" id="SECID0EUPAG"><title>Type materials.</title><p><bold><italic>Holotype</italic></bold>: China • ♂; Chongqing Municipality, Wuxi County, Yintiaoling National Natural Reserve; <named-content xmlns:xlink="http://www.w3.org/1999/xlink" content-type="dwc:verbatimCoordinates" xlink:type="simple"><named-content content-type="geo-json" specific-use="{&#34;type&#34;:&#34;Point&#34;,&#34;coordinates&#34;:[109.933333,31.450000]}" id="NCID0ECQAG" xlink:type="simple">31°27'N, 109°56'E</named-content></named-content>; sweeping, 11 August 2022, W.-J. Cao leg.; <abbrev xmlns:xlink="http://www.w3.org/1999/xlink" xlink:title="Institute of Entomology, Guizhou University" id="ABBRID0EHQAG" xlink:type="simple">IEGU</abbrev>. <bold><italic>Paratypes</italic></bold> China • 4 ♂; Yintiaoling National Natural Reserve; <named-content xmlns:xlink="http://www.w3.org/1999/xlink" content-type="dwc:verbatimCoordinates" xlink:type="simple"><named-content content-type="geo-json" specific-use="{&#34;type&#34;:&#34;Point&#34;,&#34;coordinates&#34;:[109.933333,31.450000]}" id="NCID0ERQAG" xlink:type="simple">31°27'N, 109°56'E</named-content></named-content>; sweeping, 11 August 2022, W.-J. Cao leg.; <abbrev xmlns:xlink="http://www.w3.org/1999/xlink" xlink:title="Institute of Entomology, Guizhou University" id="ABBRID0EWQAG" xlink:type="simple">IEGU</abbrev>.</p></tp:treatment-sec><tp:treatment-sec sec-type="diagnosis" id="SECID0E1QAG"><title>Diagnosis.</title><p>The salient features of this new species different from other species in <italic><tp:taxon-name><tp:taxon-name-part taxon-name-part-type="genus" reg="Usana">Usana</tp:taxon-name-part></tp:taxon-name></italic> are as follows: 1) anal segment in lateral view (Fig. <xref ref-type="fig" rid="F3">20</xref>) with nearly right-angle bend from base to end; 2) medioventral process of pygofer in ventral view (Fig. <xref ref-type="fig" rid="F3">18</xref>) entire, apically convex, concave at base; 3) dorsal periandrial lobe in ventral view horseshoe-shaped (Fig. <xref ref-type="fig" rid="F4">27</xref>), inner margin middle with a longitudinal group of teeth, subapical surface in middle gives rise to a short process with its apical margin sharp convex, directed based; 4) inner penis rods elongate, blade-like, curved, apically pointed (Fig. <xref ref-type="fig" rid="F4">24</xref>).</p></tp:treatment-sec><tp:treatment-sec sec-type="description" id="SECID0EXRAG"><title>Description.</title><p><abbrev xmlns:xlink="http://www.w3.org/1999/xlink" xlink:title="length of specimen from apex of vertex to fore wing apex (in dorsal view)" id="ABBRID0E4RAG" xlink:type="simple">Body length</abbrev> (from apex of vertex to fore-wing apex): male 5.6–6.1 mm (<italic>n</italic> = 5); fore-wing length: male 4.8–5.2 mm (<italic>n</italic> = 5).</p><p><bold><italic>Colouration</italic>.</bold> Generally light, yellowish brown to dark brown (Figs <xref ref-type="fig" rid="F1">3</xref>, <xref ref-type="fig" rid="F1">4</xref>). Vertex yellowish brown (Figs <xref ref-type="fig" rid="F1">3</xref>, <xref ref-type="fig" rid="F3">15</xref>). Face yellowish brown to dark brown; frons brown dark brown on proximal part; postclypeus yellowish brown (Fig. <xref ref-type="fig" rid="F3">16</xref>). Genae light yellowish brown (Fig. <xref ref-type="fig" rid="F3">16</xref>). Eyes reddish brown, ocellus light yellowish brown (Figs <xref ref-type="fig" rid="F3">16</xref>, <xref ref-type="fig" rid="F3">17</xref>). Antenna yellowish brown (Figs <xref ref-type="fig" rid="F3">16</xref>, <xref ref-type="fig" rid="F3">17</xref>). Rostrum yellowish brown, with brown end (Fig. <xref ref-type="fig" rid="F1">4</xref>). Pronotum yellowish brown (Figs <xref ref-type="fig" rid="F1">3</xref>, <xref ref-type="fig" rid="F3">15</xref>). Mesonotum brown (Figs <xref ref-type="fig" rid="F1">3</xref>, <xref ref-type="fig" rid="F3">15</xref>). Tegulae yellowish brown (Fig. <xref ref-type="fig" rid="F3">15</xref>). Tegmen light yellowish brown to dark brown (Figs <xref ref-type="fig" rid="F1">3</xref>, <xref ref-type="fig" rid="F1">4</xref>, <xref ref-type="fig" rid="F5">32</xref>). Costal area yellowish brown. Postcostal cell light yellowish brown to yellowish brown, with end areas yellowish brown. Radial area light yellowish brown to dark brown; C1 light yellowish brown; C1a yellowish brown; C1’ and C1b dark brown. Radial cell light yellowish brown to dark brown; C2 yellowish brown; C2’ dark brown. Medial area yellowish brown to dark brown; C3 yellowish brown, with deep-brown ends; C3a and C3’ dark brown. Median cell light yellowish brown; C4 yellowish brown with end areas deep brown; C4a and C4’ dark brown. Areola postica light yellowish brown to dark brown; C5 base light yellowish brown and end deep brown; C5’ dark brown. Cubital cell yellowish brown to deep brown, with base yellowish brown and end deep brown. Basal cell deep brown at end. Area between CuP and postclaval margin light yellowish brown. Tegmen veins yellowish brown. Hind wing pale brown; veins brown. Legs and abdomen light yellowish brown to yellowish brown (Fig. <xref ref-type="fig" rid="F1">4</xref>).</p><p><bold><italic>Head and thorax</italic>.</bold> Vertex not concave, slightly declivous; triangular areolets at lateroapical angles of head distinct; anterior margins carinate; arcus convex forward; lateral margins carinate, relatively straight, and diverging basad; posterior margin broadly concave (Figs <xref ref-type="fig" rid="F1">3</xref>, <xref ref-type="fig" rid="F3">15</xref>). Frons slightly convex in lateral view; upper margin (apex) truncate; median carina evident; lateral margin carinate, sinuately diverging to level of antennae, thence gradually incurved to suture (Fig. <xref ref-type="fig" rid="F3">16</xref>). Clypeus with distinct median and lateral carinae (Fig. <xref ref-type="fig" rid="F3">16</xref>). Rostrum just reaching trochanter of hind legs (Fig. <xref ref-type="fig" rid="F1">4</xref>). Antenna nearly cylindrical, not sunken as a depression (Figs <xref ref-type="fig" rid="F1">4</xref>, <xref ref-type="fig" rid="F3">16</xref>, <xref ref-type="fig" rid="F3">17</xref>). Ocelli separated from eyes (Fig. <xref ref-type="fig" rid="F3">17</xref>). Pronotum with 3 distinct carinae; anterior margin of disk broadly convex; posterior margin obtusely angled, concave at middle, median carina distinct, lateral carinae straight, slightly diverging rearward, attaining hind margin; lateral lobe with a small longitudinal carina between eye and tegula (Figs <xref ref-type="fig" rid="F1">3</xref>, <xref ref-type="fig" rid="F3">15</xref>). Mesonotum wider, with 3 obvious, nearly parallel carinae (Figs <xref ref-type="fig" rid="F1">3</xref>, <xref ref-type="fig" rid="F3">15</xref>).</p><p>Tegmen with costal margin slightly convex; apical margin roundly convex; distinctly concave on postclaval margin (Figs <xref ref-type="fig" rid="F5">32</xref>, <xref ref-type="fig" rid="F5">33</xref>). Stem ScP+R+MP short after basal cell before MP fork; stem ScP+R forked at ~1/3 of tegmen length, slightly before CuA fork; Vein ScP+RA with fork clearly before RP fork, with 2 terminals; branch RP with 2 terminals; Vein MP with fork clearly after CuA fork, with 3 terminals; branch CuA with 2 terminals (Figs <xref ref-type="fig" rid="F5">32</xref>, <xref ref-type="fig" rid="F5">33</xref>). Hind wing with simple ScP+RA, branch RP vein with 2 terminals, MP with 3 terminals (MP<sub>1</sub>, MP<sub>2</sub> and MP<sub>3+4</sub>), vein CuA with 2 terminals, vein A2 without blind branches (Fig. <xref ref-type="fig" rid="F5">34</xref>).</p><fig id="F5" position="float" orientation="portrait"><object-id xmlns:xlink="http://www.w3.org/1999/xlink" content-type="doi" xlink:type="simple">10.3897/zookeys.1184.103943.figures32-34</object-id><object-id xmlns:xlink="http://www.w3.org/1999/xlink" content-type="arpha" xlink:type="simple">9C3097AF-307F-53A5-8A4D-AE91DEFA5E9B</object-id><label>Figures 32–34.</label><caption><p>Adult male <italic><tp:taxon-name><tp:taxon-name-part taxon-name-part-type="genus" reg="Usana">Usana</tp:taxon-name-part><tp:taxon-name-part taxon-name-part-type="species" reg="rotalarius">rotalarius</tp:taxon-name-part></tp:taxon-name></italic> sp. nov. <bold>32, 33</bold> fore-wing <bold>34</bold> hind wing. Scale bars: 1 mm.</p></caption><graphic xmlns:xlink="http://www.w3.org/1999/xlink" xlink:href="zookeys-1184-361_article-103943__-g005.jpg" position="float" orientation="portrait" xlink:type="simple" id="oo_941521.jpg"><uri content-type="original_file" xlink:type="simple">https://binary.pensoft.net/fig/941521</uri></graphic></fig><p><bold><italic>Legs</italic>.</bold> Post-tibiae with a lateral spine at basal 2/5. Metatibia with 7 or 8 apical teeth; rightmost apical teeth obviously larger, arrangement slightly slanting; basimetatarsomere with row of 7 apical teeth, their arrangement in arcuate; midmetarsomere with 6 or 7 apical teeth in U-shaped arrangement; metatibio-tarsal formula 8(7)–7–7 (6) (Fig. <xref ref-type="fig" rid="F4">25</xref>).</p><p><bold><italic>Head</italic>.</bold> Vertex: <abbrev xmlns:xlink="http://www.w3.org/1999/xlink" xlink:title="width of vertex at posterior margin / length of vertex at midline" id="ABBRID0EBZAG" xlink:type="simple">A/B</abbrev> = 2.4. Frons: <abbrev xmlns:xlink="http://www.w3.org/1999/xlink" xlink:title="length of frons at midline / maximum width of frons" id="ABBRID0EFZAG" xlink:type="simple">C/D</abbrev> = 1.4; <abbrev xmlns:xlink="http://www.w3.org/1999/xlink" xlink:title="maximum width of frons / width of frons at apex" id="ABBRID0EJZAG" xlink:type="simple">D/E</abbrev> = 1.5; <abbrev xmlns:xlink="http://www.w3.org/1999/xlink" xlink:title="length of postclypeus at midline / length of frons at midline" id="ABBRID0ENZAG" xlink:type="simple">F/C</abbrev> = 0.4. Rostrum: <abbrev xmlns:xlink="http://www.w3.org/1999/xlink" xlink:title="length of apical / length of subapical" id="ABBRID0ERZAG" xlink:type="simple">G/H</abbrev> = 1.7.</p><p><bold><italic>Thorax</italic>.</bold> Pronotum: <abbrev xmlns:xlink="http://www.w3.org/1999/xlink" xlink:title="length of pronotum at midline / length of vertex at midline" id="ABBRID0E3ZAG" xlink:type="simple">I/B</abbrev> = 0.7. Mesonotum: <abbrev xmlns:xlink="http://www.w3.org/1999/xlink" xlink:title="length of mesonotum at midline / length of pronotum at midline" id="ABBRID0EA1AG" xlink:type="simple">J/I</abbrev> = 8.2; <abbrev xmlns:xlink="http://www.w3.org/1999/xlink" xlink:title="length of mesonotum at midline / cumulative length of vertex and pronotum at midline" id="ABBRID0EE1AG" xlink:type="simple">J/B+I</abbrev> = 3.4. Fore-wing: <abbrev xmlns:xlink="http://www.w3.org/1999/xlink" xlink:title="length of fore wing from the base to the apical margin in median portion / width of fore wing at the widest part" id="ABBRID0EI1AG" xlink:type="simple">K/L</abbrev> = 3.1. Hind wing: <abbrev xmlns:xlink="http://www.w3.org/1999/xlink" xlink:title="length of hind wing from the base to the apical margin in median portion / width of hind wing at the widest part" id="ABBRID0EM1AG" xlink:type="simple">M/N</abbrev> = 2.1.</p><p><bold><italic>Male terminalia</italic>.</bold> Anal segment in dorsal view (Fig. <xref ref-type="fig" rid="F3">19</xref>) with apical margin roundly concave in middle, length ~1.7 times as long as width; anal style not exceeding apex of anal segment. Anal segment in lateral view (Fig. <xref ref-type="fig" rid="F3">20</xref>) with nearly right-angle bending from base to end. Pygofer in lateral view (Fig. <xref ref-type="fig" rid="F3">20</xref>) with dorsal margin distinctly shorter than ventral margin; anterior margin concave and narrowest at 1/3 its length; posterior margin near middle obviously serrated, convex. Medioventral process of pygofer in ventral view (Fig. <xref ref-type="fig" rid="F3">18</xref>) entire, apically convex, concave at base. Genital style slightly narrowing apically, with apex roundly convex, dorsal margin gives rise to 1 sharp process and 1 blunt process; inner surface near anterior margin with a slender, outwardly directed, finger-like process (Figs <xref ref-type="fig" rid="F3">18</xref>, <xref ref-type="fig" rid="F4">30</xref>, <xref ref-type="fig" rid="F4">31</xref>). Aedeagus structure relatively complex, nested (Figs <xref ref-type="fig" rid="F4">26</xref>, <xref ref-type="fig" rid="F4">27</xref>). Aedeagus with phallobase in midline deeply fissure from base to subapex, dorsal lobe in dorsal view (Fig. <xref ref-type="fig" rid="F4">26</xref>) with apical margin sharp convex; ventral periandrial lobe obviously longer than dorsal periandrial lobe. Dorsal periandrial lobe in ventral view horseshoe-shaped (Fig. <xref ref-type="fig" rid="F4">27</xref>), middle of inner margin with a longitudinal group of teeth, subapical surface in middle gives rise to a short process with its tip sharply convex, directed based; left and right lateral periandrial lobes nearly symmetrical, with tips roundly convex. Inner penis rods elongate, blade-like, curved, apically pointed (Fig. <xref ref-type="fig" rid="F4">24</xref>).</p></tp:treatment-sec><tp:treatment-sec sec-type="etymology" id="SECID0EH3AG"><title>Etymology.</title><p>The species name is derived from the Latin word “<italic>rotalarius</italic>”, which refers to the medioventral process of pygofer in ventral view (Fig. <xref ref-type="fig" rid="F3">18</xref>) apically convex.</p></tp:treatment-sec><tp:treatment-sec sec-type="host" id="SECID0ET3AG"><title>Host plant.</title><p>Unknown.</p></tp:treatment-sec><tp:treatment-sec sec-type="distribution" id="SECID0EY3AG"><title>Distribution.</title><p>China (Chongqing).</p></tp:treatment-sec><tp:treatment-sec><!--Section generated to contain objects referenced in tp:taxon-treatment.--><fig id="F1" position="float" orientation="portrait"><object-id xmlns:xlink="http://www.w3.org/1999/xlink" content-type="doi" xlink:type="simple">10.3897/zookeys.1184.103943.figures1-4</object-id><object-id xmlns:xlink="http://www.w3.org/1999/xlink" content-type="arpha" xlink:type="simple">5D0FD1A6-E8F2-5F5D-A328-64A8AE180ED4</object-id><label>Figures 1–4.</label><caption><p>Adult male habitus (dorsal and lateral views) of <italic><tp:taxon-name><tp:taxon-name-part taxon-name-part-type="genus" reg="Usana">Usana</tp:taxon-name-part></tp:taxon-name></italic> new species <bold>1, 2</bold><italic><tp:taxon-name><tp:taxon-name-part taxon-name-part-type="genus" reg="Usana">U.</tp:taxon-name-part><tp:taxon-name-part taxon-name-part-type="species" reg="tongmaiensis">tongmaiensis</tp:taxon-name-part></tp:taxon-name></italic> sp. nov. <bold>3, 4</bold><italic><tp:taxon-name><tp:taxon-name-part taxon-name-part-type="genus" reg="Usana">U.</tp:taxon-name-part><tp:taxon-name-part taxon-name-part-type="species" reg="rotalarius">rotalarius</tp:taxon-name-part></tp:taxon-name></italic> sp. nov. Scale bars: 1 mm.</p></caption><graphic xmlns:xlink="http://www.w3.org/1999/xlink" xlink:href="zookeys-1184-361_article-103943__-g001.jpg" position="float" orientation="portrait" xlink:type="simple" id="oo_941517.jpg"><uri content-type="original_file" xlink:type="simple">https://binary.pensoft.net/fig/941517</uri></graphic></fig><fig id="F3" position="float" orientation="portrait"><object-id xmlns:xlink="http://www.w3.org/1999/xlink" content-type="doi" xlink:type="simple">10.3897/zookeys.1184.103943.figures9-20</object-id><object-id xmlns:xlink="http://www.w3.org/1999/xlink" content-type="arpha" xlink:type="simple">50ADF3EE-463E-59D5-B350-2713755C6CB1</object-id><label>Figures 9–20.</label><caption><p>Head, thorax and pygofer of <italic><tp:taxon-name><tp:taxon-name-part taxon-name-part-type="genus" reg="Usana">Usana</tp:taxon-name-part></tp:taxon-name></italic> new species <bold>9–14</bold><italic><tp:taxon-name><tp:taxon-name-part taxon-name-part-type="genus" reg="Usana">U.</tp:taxon-name-part><tp:taxon-name-part taxon-name-part-type="species" reg="tongmaiensis">tongmaiensis</tp:taxon-name-part></tp:taxon-name></italic> sp. nov., male <bold>15–20</bold><italic><tp:taxon-name><tp:taxon-name-part taxon-name-part-type="genus" reg="Usana">U.</tp:taxon-name-part><tp:taxon-name-part taxon-name-part-type="species" reg="rotalarius">rotalarius</tp:taxon-name-part></tp:taxon-name></italic> sp. nov., male <bold>9, 15</bold> head and thorax, dorsal view <bold>10, 16</bold> face <bold>11, 17</bold> head, lateral view <bold>12, 18</bold> pygofer and genital style, ventral view <bold>13, 19</bold> anal segment, dorsal view <bold>14, 20</bold> male genitalia, lateral view. Scale bars: 1 mm (<bold>9–11, 15–17</bold>); 0.5 mm (<bold>12–14, 18–20</bold>).</p></caption><graphic xmlns:xlink="http://www.w3.org/1999/xlink" xlink:href="zookeys-1184-361_article-103943__-g003.jpg" position="float" orientation="portrait" xlink:type="simple" id="oo_941519.jpg"><uri content-type="original_file" xlink:type="simple">https://binary.pensoft.net/fig/941519</uri></graphic></fig><fig id="F4" position="float" orientation="portrait"><object-id xmlns:xlink="http://www.w3.org/1999/xlink" content-type="doi" xlink:type="simple">10.3897/zookeys.1184.103943.figures21-31</object-id><object-id xmlns:xlink="http://www.w3.org/1999/xlink" content-type="arpha" xlink:type="simple">C3BDF600-1B4C-521A-BCC7-11ED937717B4</object-id><label>Figures 21–31.</label><caption><p>Genital, genital style and post tibiae of <italic><tp:taxon-name><tp:taxon-name-part taxon-name-part-type="genus" reg="Usana">Usana</tp:taxon-name-part></tp:taxon-name></italic> new species <bold>21–23, 28, 29</bold><italic><tp:taxon-name><tp:taxon-name-part taxon-name-part-type="genus" reg="Usana">U.</tp:taxon-name-part><tp:taxon-name-part taxon-name-part-type="species" reg="tongmaiensis">tongmaiensis</tp:taxon-name-part></tp:taxon-name></italic> sp. nov. <bold>24–27, 30, 31</bold><italic><tp:taxon-name><tp:taxon-name-part taxon-name-part-type="genus" reg="Usana">U.</tp:taxon-name-part><tp:taxon-name-part taxon-name-part-type="species" reg="rotalarius">rotalarius</tp:taxon-name-part></tp:taxon-name></italic> sp. nov. <bold>28, 30</bold> left genital style, inner surface view <bold>29, 31</bold> left genital style, ventral view <bold>21, 26</bold> aedeagus, dorsal view <bold>22, 27</bold> aedeagus, ventral view <bold>23, 24</bold> inner penis rods in dorsal view <bold>25</bold> post tibiae. Scale bars: 0.5 mm.</p></caption><graphic xmlns:xlink="http://www.w3.org/1999/xlink" xlink:href="zookeys-1184-361_article-103943__-g004.jpg" position="float" orientation="portrait" xlink:type="simple" id="oo_941520.jpg"><uri content-type="original_file" xlink:type="simple">https://binary.pensoft.net/fig/941520</uri></graphic></fig></tp:treatment-sec></tp:taxon-treatment>
